# Supplementary material for: Applying Conceptual and Theoretical Frameworks to Health Professions Education Research: An Introductory Workshop
Source: MedEdPORTAL. 2022 Dec 2;18:11286. doi: 10.15766/mep_2374-8265.11286 (PMC9715823; doi:10.15766/mep_2374-8265.11286)
Supplement: Supplementary file 1 — Workshop Slides.pptxFacilitators’ Guide.docxParticipant Worksheet.docxWorkshop Evaluation.docx [file mep_2374-8265.11286-s001.zip]

Archive with 5 entries (5 files):
- A. Workshop Slides.pptx
- B. Facilitators Guide.docx
- C. Participant Worksheet.docx
- D. Workshop Evaluation.docx
- Educational_Summary_Report_11286.pdf
